# Supplementary material for: Lung cancer care pathways and journeys: insights from patients at the National Cancer Institute in Mexico
Source: BMC Glob Public Health. 2026 May 27;4:50. doi: 10.1186/s44263-026-00278-7 (PMC13214188; doi:10.1186/s44263-026-00278-7)
Supplement: Supplementary file 1 — Supplementary Material 1: Semi-structured interview guide for lung cancer patient journey [file 44263_2026_278_MOESM1_ESM.xlsx]

## Sheet: Codebook
Code ID	Domain	Subdomain	Code	Definition
A1	Social determinants	Perceive	Health literacy	Ability to access, understand, and use health information to make decisions.
A2	Social determinants	Perceive	Health beliefs	Beliefs about causes of symptoms, illness severity, and usefulness of care.
A3	Social determinants	Perceive	Trust and expectations	Trust in health services and expectations about what care will provide.
A4	Social determinants	Seek	Self-efficacy	Confidence to seek care, ask questions, and persist in the system.
A5	Social determinants	Seek	Personal and social values	Values shaping help-seeking such as stigma, duty, or fear of burden.
A6	Social determinants	Seek	Ethnicity	Ethnic identity shaping experiences of access or discrimination.
A7	Social determinants	Seek	Gender	Gender roles shaping ability or willingness to seek care.
A8	Social determinants	Seek	Autonomy	Degree of control over health-related decisions.
A9	Social determinants	Reach	Living environment	Local physical and social context affecting access.
A10	Social determinants	Reach	Transport	Availability and means of transport to services.
A11	Social determinants	Reach	Mobility	Physical ability to move and travel.
A12	Social determinants	Reach	Social support	Support from family or friends enabling access.
A13	Social determinants	Pay	Income	Household income affecting affordability.
A14	Social determinants	Pay	Assets	Financial reserves used to pay for care.
A15	Social determinants	Pay	Social capital	Networks or connections enabling access.
A16	Social determinants	Pay	Health insurance	Insurance coverage and eligibility.
A17	Social determinants	Adhere	Empowerment	Sense of agency in care decisions.
A18	Social determinants	Adhere	Adherence	Ability to follow recommended care.
A19	Social determinants	Adhere	Caregiver support	Support enabling adherence and follow-up.
A20	Social determinants	Adhere	Information (patient-level)	Information received or understood by patient.
B1	Institutional barriers	Approach	Outreach	Active efforts to reach or follow patients.
B2	Institutional barriers	Approach	Information (service-level)	Information provided by services.
B3	Institutional barriers	Approach	Screening	Detection activities before symptoms.
B4	Institutional barriers	Accept	Professional values	Provider attitudes and conduct.
B5	Institutional barriers	Accept	Norms	Unwritten rules affecting access.
B6	Institutional barriers	Accept	Culture	Organisational culture shaping care.
B7	Institutional barriers	Available	Geographic location	Spatial distribution of services.
B8	Institutional barriers	Available	Accommodation	Availability of lodging near services.
B9	Institutional barriers	Available	Hours of opening	Service operating hours.
B10	Institutional barriers	Available	Appointments	Appointment availability and scheduling.
B11	Institutional barriers	Affordable	Direct costs	Out-of-pocket medical payments.
B12	Institutional barriers	Affordable	Indirect costs	Non-medical costs to access care.
B13	Institutional barriers	Affordable	Opportunity costs	Economic loss from time seeking care. Missed work, job risk.
B14	Institutional barriers	Appropriate	Technical and interpersonal quality	Quality of care delivery and communication.
B15	Institutional barriers	Appropriate	Adequacy	Suitability of services to needs.
B16	Institutional barriers	Appropriate	Coordination and continuity	Coordination across providers.
C1	Intervals	Time interval	Appraisal interval	Time from symptom recognition to help-seeking.
C2	Intervals	Time interval	Help-seeking interval	Time from decision to seek care to first visit.
C3	Intervals	Time interval	Diagnostic interval	Time from first visit to diagnosis.
C4	Intervals	Time interval	Pre-treatment interval	Time from diagnosis to treatment start.
C5	Intervals	Time interval	Treatment interval	Time during treatment delivery.
